# Supplementary material for: Overexpression of the GmERF071 gene confers resistance to soybean cyst nematode in soybean
Source: Plant Genome. 2025 Apr 29;18(2):e70033. doi: 10.1002/tpg2.70033 (PMC12041739; doi:10.1002/tpg2.70033)
Supplement: Supplementary file 2 — Table S2 DEGs between Tianlong 1 and GmERF071 overexpression transgenic plants. [file TPG2-18-e70033-s002.xls]

#ID	CK-1_Count	CK-2_Count	CK-3_Count	ERF071-1_Count	ERF071-2_Count	ERF071-3_Count	CK-1_FPKM	CK-2_FPKM	CK-3_FPKM	AP2-1_FPKM	AP2-2_FPKM	AP2-3_FPKM	FDR	log2FC	regulated
Glyma.12G104800.Wm82.a4.v1	0	4	0	130	38	106	0	0.12349	0	3.788817	1.189209	3.286934	9.96E-08	6.061297079	up
Glyma.06G300200.Wm82.a4.v1	0	0	5	146	67	77	0	0	0.134531	3.981394	1.977947	2.249098	7.65E-09	5.856132449	up
NewGene_2079	7	0	0	80	173	119	0.091086	0	0	1.157534	2.723792	1.832436	0.007015213	5.785766177	up
Glyma.18G118300.Wm82.a4.v1	1	0	2	40	65	38	0.004427	0	0.084911	1.791232	3.15346	1.795487	1.64E-05	5.603057193	up
Glyma.17G011700.Wm82.a4.v1	2	3	2	66	149	99	0.022151	0.068296	0.045403	1.38318	3.379946	2.215084	5.78E-11	5.51133902	up
Glyma.03G173300.Wm82.a4.v1	8	0	0	80	98	120	0.446954	0	0	4.437246	5.931858	7.118613	3.88E-08	5.249379006	up
Glyma.16G120000.Wm82.a4.v1	0	0	4	57	39	36	0	0	0.130968	1.727195	1.266759	1.148723	0.000104733	5.054978901	up
Glyma.09G147200.Wm82.a4.v1	11	16	8	700	82	298	0.309629	0.454492	0.21129	19.030136	2.390146	8.627073	8.65E-13	4.898708524	up
Glyma.06G300100.Wm82.a4.v1	3	3	0	91	31	54	0.058907	0.061066	0	2.544052	0.915109	1.580858	6.21E-06	4.849121316	up
Glyma.05G223000.Wm82.a4.v1	27	28	22	1346	256	636	0.563517	0.671057	0.47409	28.440673	5.592403	13.904294	1.91E-21	4.826809237	up
Glyma.13G370100.Wm82.a4.v1	8	4	9	290	93	132	0.217529	0.12043	0.258335	8.328516	2.864793	4.026548	3.30E-13	4.601854057	up
Glyma.20G188600.Wm82.a4.v1	0	5	15	116	169	147	0	0.07981	0.267522	1.937742	3.069752	2.630466	6.87E-09	4.457698229	up
NewGene_298	11	2	2	154	65	82	0.102826	0.017848	0.01764	1.316281	0.623687	0.766994	9.00E-08	4.322376237	up
Glyma.10G009600.Wm82.a4.v1	14	6	16	173	297	207	0.40159	0.164716	0.465872	4.737636	8.796121	6.023667	3.83E-18	4.264489173	up
Glyma.10G009400.Wm82.a4.v1	14	6	16	170	298	208	0.40159	0.164716	0.465872	4.659139	8.831716	6.077435	6.29E-18	4.262948104	up
Glyma.20G186200.Wm82.a4.v1	6	8	0	115	78	67	0.130021	0.188039	0	2.807422	2.056824	1.729005	3.98E-07	4.195119279	up
Glyma.06G243500.Wm82.a4.v1	8	5	16	195	178	144	0.5667	0.349398	1.280403	14.706356	14.479317	11.527926	2.04E-16	4.169653368	up
Glyma.03G201550.Wm82.a4.v1	14	6	16	227	155	204	0.623264	0.277215	0.714569	9.912606	7.318521	9.454103	2.23E-18	4.034221678	up
Glyma.17G128900.Wm82.a4.v1	49	13	31	682	333	448	3.25543	0.857872	2.067993	43.132057	22.701059	30.174152	7.25E-20	3.980839755	up
Glyma.02G069400.Wm82.a4.v1	5	0	10	94	64	75	0.121228	0	0.273162	2.35987	1.740226	2.017447	3.69E-06	3.977709475	up
Glyma.03G202600.Wm82.a4.v1	20	10	39	533	271	259	0.439034	0.213289	0.884048	11.29204	6.188107	5.821253	5.82E-16	3.94831789	up
Glyma.08G030100.Wm82.a4.v1	71	41	46	1396	421	646	1.498168	0.905157	0.988009	28.232487	9.197636	13.904468	1.16E-20	3.944080086	up
Glyma.08G021900.Wm82.a4.v1	17	6	32	231	277	293	0.429073	0.162319	0.842227	5.702931	7.39643	7.72656	4.56E-15	3.8957351	up
Glyma.03G016400.Wm82.a4.v1	10	3	19	175	140	146	0.472136	0.105288	0.960811	8.430239	7.269135	7.462805	1.39E-11	3.867355722	up
Glyma.19G201400.Wm82.a4.v1	5	0	8	108	34	46	0.076935	0	0.113431	1.613482	0.534449	0.722778	0.000297708	3.85419241	up
Glyma.02G008900.Wm82.a4.v1	7	0	7	56	58	74	0.189013	0	0.210557	1.468168	1.738509	2.104836	3.42E-05	3.779455242	up
Glyma.05G215900.Wm82.a4.v1	80	28	60	707	722	647	2.053155	0.74185	1.581148	17.309938	19.096552	16.856306	1.23E-27	3.649511994	up
Glyma.13G133100.Wm82.a4.v1	14	4	8	71	152	90	0.671293	0.180236	0.416577	3.454963	7.989173	4.62121	1.66E-07	3.627379399	up
Glyma.19G162200.Wm82.a4.v1	9	0	5	44	60	62	1.17422	0	0.612867	5.562364	8.374688	8.417972	0.000370461	3.606621589	up
Glyma.06G020800.Wm82.a4.v1	5	0	16	89	77	79	0.152198	0	0.579995	3.035129	2.824182	2.864702	0.000197351	3.576339145	up
Glyma.05G139500.Wm82.a4.v1	6	9	6	114	55	80	0.136624	0.202554	0.126579	2.541299	1.32507	1.959447	1.42E-07	3.552510829	up
Glyma.08G091500.Wm82.a4.v1	48	20	50	624	336	397	0.904402	0.389083	0.961376	11.253063	6.542681	7.621518	7.25E-20	3.5283952	up
Glyma.10G169300.Wm82.a4.v1	33	68	75	1377	203	512	1.139462	2.465172	2.692469	46.797834	7.313483	18.305946	0.000548275	3.526723026	up
Glyma.11G085400.Wm82.a4.v1	18	32	51	732	119	327	0.40409	0.755313	1.216579	16.616552	2.894989	7.912451	3.19E-08	3.512058118	up
Glyma.05G157900.Wm82.a4.v1	8	0	5	38	59	46	0.52888	0	0.308561	2.367522	3.996149	3.05208	0.001261101	3.500615214	up
Glyma.14G212200.Wm82.a4.v1	133	86	79	1481	804	1073	2.822849	1.884078	1.719018	30.004854	17.610184	23.149942	1.52E-32	3.48988561	up
Glyma.01G216600.Wm82.a4.v1	15	18	2	249	35	110	0.250105	0.319247	0.035163	4.08208	0.606891	1.922307	0.000368526	3.439305286	up
Glyma.11G129800.Wm82.a4.v1	14	11	19	181	149	135	0.244241	0.1897	0.336625	3.064412	2.723276	2.429056	3.11E-14	3.408867928	up
Glyma.17G218600.Wm82.a4.v1	0	14	5	67	67	67	0	0.599624	0.189319	2.697832	2.888379	2.84568	0.001458513	3.378802794	up
Glyma.12G036102.Wm82.a4.v1	6	5	6	50	56	63	0.289675	0.23794	0.33255	2.600477	3.119374	3.489703	9.55E-06	3.327371437	up
Glyma.03G015800.Wm82.a4.v1	8	5	12	55	95	91	0.376716	0.269036	0.590645	2.689507	5.016273	4.727541	1.81E-06	3.299563813	up
Glyma.10G079700.Wm82.a4.v1	43	24	37	405	239	368	1.859547	1.055673	1.631573	16.699898	10.625413	16.136499	4.27E-20	3.287180914	up
Glyma.17G011800.Wm82.a4.v1	27	12	9	81	190	186	0.587817	0.262956	0.192356	1.706009	4.35752	4.189861	2.63E-07	3.28495109	up
Glyma.02G007400.Wm82.a4.v1	8	8	23	158	81	137	0.26333	0.263394	0.761162	4.967432	2.740372	4.600797	1.21E-07	3.273634719	up
Glyma.17G065300.Wm82.a4.v1	79	57	89	1029	417	679	2.507511	1.872039	2.903404	31.315004	13.7082	21.999464	1.92E-20	3.232585632	up
Glyma.20G124200.Wm82.a4.v1	22	11	21	157	172	169	1.110501	0.598938	1.112515	7.834337	9.270075	9.016159	1.86E-13	3.224206705	up
Glyma.17G065100.Wm82.a4.v1	129	60	92	1457	418	752	4.200069	2.011851	3.052739	45.098854	13.979217	24.768854	2.12E-13	3.212576	up
Glyma.03G201500.Wm82.a4.v1	39	33	77	355	541	437	1.586831	1.391707	3.19565	13.766203	22.65888	18.012201	2.34E-16	3.190180361	up
Glyma.13G208000.Wm82.a4.v1	5	10	25	156	61	142	0.079257	0.197933	0.491426	2.91905	1.233473	2.844977	1.75E-05	3.164143582	up
Glyma.18G271400.Wm82.a4.v1	8	2	5	38	38	54	0.192335	0.046969	0.119123	0.890905	0.950891	1.346763	0.001016675	3.138661191	up
Glyma.07G151300.Wm82.a4.v1	63	114	138	1773	295	749	1.286324	2.425771	2.911664	34.822723	6.244828	15.663312	0.001202813	3.122458387	up
Glyma.11G039400.Wm82.a4.v1	189	125	159	2324	532	1161	3.183447	2.185689	2.751665	37.337856	9.226887	19.860088	2.75E-12	3.06504392	up
Glyma.13G224300.Wm82.a4.v1	68	16	23	337	204	345	2.017801	0.463197	0.696261	9.889646	6.467747	10.87527	2.29E-08	3.064499357	up
Glyma.01G203400.Wm82.a4.v1	239	99	215	2102	946	1426	4.084099	1.75387	3.769296	34.142776	16.60021	24.662601	2.60E-17	3.01997625	up
Glyma.02G242900.Wm82.a4.v1	57	45	27	344	320	377	1.083749	0.91312	0.56204	6.402828	6.445155	7.500679	8.02E-18	3.017613312	up
NewGene_141	12	10	5	62	66	89	0.371508	0.311522	0.128197	2.048449	2.244036	3.008465	1.33E-05	3.015081635	up
Glyma.11G129900.Wm82.a4.v1	0	10	22	106	60	92	0	0.16931	0.396162	1.788337	1.091244	1.650125	0.006102118	3.009831546	up
Glyma.12G054100.Wm82.a4.v1	16	3	43	236	88	170	0.285515	0.055034	0.777492	4.000498	1.622025	3.090123	0.00035718	3.008866287	up
Glyma.15G015100.Wm82.a4.v1	32	31	48	594	67	233	0.359586	0.367037	0.558073	6.44755	0.777121	2.689793	3.09E-05	2.975405492	up
Glyma.11G214500.Wm82.a4.v1	164	105	75	860	868	859	3.52758	2.327413	1.642067	17.58396	19.190111	18.695555	8.45E-22	2.920628416	up
Glyma.11G106900.Wm82.a4.v1	17	52	21	503	46	153	0.356836	1.168584	0.458397	10.369504	1.02029	3.357093	0.001508472	2.891387576	up
Glyma.11G129700.Wm82.a4.v1	32	5	43	199	196	183	0.567823	0.090539	0.773166	3.369545	3.580667	3.299695	7.04E-06	2.88617356	up
Glyma.11G105800.Wm82.a4.v1	8	1	16	56	64	59	0.66603	0.044104	1.458334	4.811618	5.977129	5.490293	0.003394319	2.875954721	up
Glyma.18G045200.Wm82.a4.v1	234	114	176	1888	834	1119	11.253959	5.679991	8.64053	86.32238	41.194897	54.466042	3.38E-17	2.871007131	up
Glyma.13G094900.Wm82.a4.v1	22	28	33	371	78	165	0.718517	0.95121	1.091333	11.560393	2.627438	5.476637	5.21E-06	2.856338435	up
Glyma.19G198700.Wm82.a4.v1	13	13	9	81	109	61	0.504588	0.544765	0.355466	3.1403	4.576768	2.527967	6.77E-06	2.852358701	up
Glyma.14G044400.Wm82.a4.v1	73	53	51	793	124	368	0.736723	0.551321	0.525421	7.684296	1.298922	3.798776	2.16E-06	2.829004163	up
Glyma.08G284000.Wm82.a4.v1	13	16	15	101	100	110	0.239258	0.287518	0.269412	1.756919	1.885807	2.044324	2.42E-08	2.82762192	up
Glyma.04G075800.Wm82.a4.v1	24	5	9	129	62	77	3.363344	0.600857	1.213477	17.082254	8.82996	10.848381	0.0002911	2.82232603	up
Glyma.06G114200.Wm82.a4.v1	63	25	55	483	190	317	1.39529	0.572962	1.248115	10.207197	4.315902	7.101836	2.40E-09	2.791492603	up
Glyma.03G201302.Wm82.a4.v1	4	12	8	58	33	72	0.143992	0.471864	0.319223	2.23847	1.362315	2.963812	0.001992706	2.751363831	up
Glyma.04G020700.Wm82.a4.v1	31	2	14	73	120	113	1.106923	0.060901	0.52057	2.494407	4.470018	4.159319	0.002659845	2.749799603	up
Glyma.05G068000.Wm82.a4.v1	35	44	48	483	146	229	0.596309	0.769296	0.841817	7.850466	2.564006	3.955143	4.01E-08	2.730917767	up
Glyma.17G049900.Wm82.a4.v1	2	14	15	99	55	54	0.047042	0.351322	0.364188	2.299772	1.370369	1.331246	0.002917567	2.726975919	up
Glyma.15G071300.Wm82.a4.v1	860	553	922	7622	3263	4478	32.042949	21.297657	35.198429	270.646664	125.170947	169.169871	1.58E-19	2.713103529	up
Glyma.08G066200.Wm82.a4.v1	14	5	11	61	85	46	0.185018	0.070779	0.142516	0.78803	1.185169	0.626695	0.000486626	2.704634639	up
Glyma.11G129500.Wm82.a4.v1	45	15	40	219	183	230	0.798643	0.274112	0.718945	3.70829	3.356212	4.146954	4.69E-09	2.680400534	up
Glyma.04G136200.Wm82.a4.v1	6	4	10	42	31	53	0.378764	0.226789	0.640341	2.624107	2.103265	3.539326	0.004590078	2.669574407	up
Glyma.07G106000.Wm82.a4.v1	19	38	9	117	141	159	0.402124	0.834274	0.184598	2.364715	3.099644	3.433541	3.61E-05	2.650467886	up
Glyma.01G231000.Wm82.a4.v1	115	48	101	836	256	536	5.276678	2.286784	4.764284	36.517982	12.05539	24.94809	3.54E-08	2.620467269	up
Glyma.18G042100.Wm82.a4.v1	109	164	103	795	742	771	2.352045	3.68689	2.284411	16.395678	16.546604	16.931595	2.16E-21	2.613641335	up
Glyma.07G076600.Wm82.a4.v1	69	22	68	463	204	298	3.583201	1.160038	3.597067	22.90654	10.906298	15.682809	1.73E-07	2.607553575	up
Glyma.11G235000.Wm82.a4.v1	21	19	15	71	130	129	1.882109	1.819256	1.358046	6.270286	12.392061	12.095428	5.94E-06	2.605998872	up
Glyma.15G109600.Wm82.a4.v1	10	14	31	160	97	74	0.204426	0.308987	0.70893	3.399155	2.215251	1.66021	0.000114231	2.587442266	up
Glyma.06G045400.Wm82.a4.v1	189	172	154	1070	1051	920	7.576169	7.128428	6.308099	40.781982	43.26429	37.306931	6.69E-35	2.567842711	up
Glyma.19G200200.Wm82.a4.v1	101	71	73	599	415	433	2.254216	1.628366	1.667571	12.71372	9.521479	9.789658	7.15E-20	2.563050493	up
Glyma.12G002400.Wm82.a4.v1	201	115	128	1037	735	835	2.450607	1.446534	1.588325	12.002622	9.197484	10.295057	3.86E-21	2.559135291	up
Glyma.09G284700.Wm82.a4.v1	19	5	12	58	87	62	0.514375	0.11805	0.326293	1.555165	2.52504	1.764534	0.000973396	2.555798622	up
Glyma.08G301500.Wm82.a4.v1	39	2	21	167	100	91	1.691424	0.066739	0.922849	6.914823	4.475598	3.995243	0.007082408	2.550090487	up
Glyma.03G215800.Wm82.a4.v1	57	150	94	998	307	476	0.960103	2.61983	1.620947	15.978494	5.310658	8.111773	1.12E-06	2.522932005	up
Glyma.17G065200.Wm82.a4.v1	172	180	204	1227	1046	839	5.641407	6.10012	6.835416	38.250374	35.243221	27.858149	1.06E-28	2.486982356	up
Glyma.08G158100.Wm82.a4.v1	98	13	36	272	268	266	10.776797	1.483402	3.979275	28.482122	30.364271	29.695623	0.000178777	2.486557982	up
Glyma.02G080200.Wm82.a4.v1	37	13	6	151	49	108	0.691132	0.232255	0.114412	2.702293	0.940989	2.058123	0.007406123	2.451064617	up
Glyma.19G086100.Wm82.a4.v1	26	49	26	164	170	218	1.065882	2.136707	1.094165	6.570676	7.38152	9.285458	1.59E-07	2.447197427	up
Glyma.07G125600.Wm82.a4.v1	211	41	80	839	391	545	10.704787	2.107511	4.148136	40.407665	20.337179	27.977478	2.08E-05	2.427783241	up
Glyma.18G294300.Wm82.a4.v1	29	20	20	183	61	128	0.632597	0.438184	0.442409	3.827556	1.362498	2.845104	7.14E-05	2.418017478	up
Glyma.07G195300.Wm82.a4.v1	686	190	431	2824	2049	2024	21.353874	6.071697	13.549255	82.875639	64.307617	62.640012	5.91E-10	2.41799497	up
Glyma.07G197100.Wm82.a4.v1	219	45	91	770	485	577	6.352212	1.329506	2.686186	21.24885	14.465971	16.962196	5.07E-06	2.384106201	up
Glyma.10G266300.Wm82.a4.v1	28	32	36	223	103	178	1.404468	1.708393	1.863048	10.983412	5.459062	9.300107	2.98E-07	2.383404514	up
Glyma.15G251500.Wm82.a4.v1	118	197	148	1451	340	686	5.079442	8.802313	6.528451	59.638203	15.088691	29.999908	1.66E-06	2.380480807	up
Glyma.01G006000.Wm82.a4.v1	200	47	88	718	416	579	9.96945	2.418895	4.460475	34.047344	21.284721	29.222311	2.22E-06	2.368443175	up
Glyma.17G065000.Wm82.a4.v1	170	177	97	1215	276	823	5.56741	6.017712	3.261211	37.885357	9.297945	27.314892	5.58E-06	2.350878997	up
Glyma.03G042700.Wm82.a4.v1	63	9	41	196	184	175	1.154519	0.167048	0.772563	3.439982	3.484888	3.270752	0.000488973	2.326696891	up
Glyma.02G255400.Wm82.a4.v1	119	155	103	744	539	619	2.534682	3.430039	2.24213	15.149542	11.845381	13.403572	2.56E-17	2.32648527	up
Glyma.06G135900.Wm82.a4.v1	23	7	15	67	73	80	2.536571	0.723478	1.709664	7.06601	8.287797	8.990548	0.001117166	2.314370704	up
Glyma.09G071600.Wm82.a4.v1	142	134	295	1711	325	810	5.132202	5.007467	10.933482	58.890656	12.041265	29.655024	5.93E-05	2.297333532	up
Glyma.09G060700.Wm82.a4.v1	15	6	12	66	53	40	1.153034	0.431383	0.923391	4.938321	4.261986	3.202172	0.005541122	2.279809725	up
Glyma.15G132800.Wm82.a4.v1	319	361	235	2418	762	1352	5.482389	6.440689	4.146774	39.573803	13.463843	23.544109	9.94E-09	2.279213481	up
Glyma.12G130200.Wm82.a4.v1	342	125	325	1596	1037	1160	5.966271	2.251222	5.797515	26.455288	18.57666	20.470221	3.92E-10	2.274431042	up
Glyma.13G032700.Wm82.a4.v1	96	27	96	461	231	356	1.457373	0.410367	1.49383	6.63991	3.588881	5.463284	1.12E-05	2.271730074	up
Glyma.04G167500.Wm82.a4.v1	180	83	148	757	569	634	6.196613	2.952769	5.230772	24.804277	20.141388	22.135826	1.65E-13	2.266781792	up
Glyma.02G037600.Wm82.a4.v1	19	7	18	95	37	79	0.431121	0.164549	0.436288	2.154448	0.905997	1.906822	0.005593057	2.265752587	up
Glyma.11G236500.Wm82.a4.v1	22	9	35	105	81	126	2.611282	1.033013	4.2171	11.948388	9.937987	15.262664	0.000678207	2.263446824	up
Glyma.05G009000.Wm82.a4.v1	34	91	58	164	374	331	2.046994	5.73993	3.601471	9.531508	23.556923	20.535164	5.52E-05	2.257904302	up
Glyma.01G128100.Wm82.a4.v1	32	12	41	161	107	134	0.582744	0.218555	0.776211	2.804943	2.019957	2.492043	8.10E-05	2.257219008	up
Glyma.20G195900.Wm82.a4.v1	55	11	38	213	128	150	2.548532	0.530133	1.798259	9.474655	6.149695	7.116463	0.000403361	2.254908679	up
Glyma.13G242100.Wm82.a4.v1	62	36	55	420	148	163	2.302766	1.379452	2.090098	14.862149	5.628999	6.132638	2.45E-05	2.242062065	up
Glyma.07G023300.Wm82.a4.v1	99	61	159	775	343	380	2.959208	1.881375	4.923276	22.873196	10.680769	11.580093	8.38E-07	2.230040512	up
Glyma.11G096700.Wm82.a4.v1	497	336	515	3618	953	1825	17.953486	12.580961	19.114868	124.291291	35.398051	66.732573	1.16E-07	2.229460046	up
Glyma.11G085300.Wm82.a4.v1	67	67	110	731	133	284	1.708123	1.758379	2.871549	17.747961	3.474269	7.346117	0.000487151	2.205622495	up
Glyma.03G074600.Wm82.a4.v1	30	22	30	137	139	91	1.034774	0.777654	1.067064	4.606477	5.061036	3.273127	7.21E-06	2.172982649	up
Glyma.03G247100.Wm82.a4.v1	593	298	537	2777	1602	1974	13.414583	6.968208	12.584061	59.906359	37.365618	45.610089	1.65E-13	2.159747101	up
Glyma.01G225000.Wm82.a4.v1	10	21	12	75	62	56	0.281858	0.636496	0.35772	2.096087	1.890768	1.667663	0.003297137	2.155315082	up
Glyma.12G206700.Wm82.a4.v1	18	12	13	89	53	50	2.115367	1.379093	1.538448	10.031937	6.397733	5.966717	0.002568521	2.155100674	up
Glyma.17G118200.Wm82.a4.v1	353	251	239	1759	857	1102	26.711504	19.684551	18.495358	126.474373	66.55336	84.341019	1.61E-12	2.132099992	up
Glyma.08G110340.Wm82.a4.v1	119	66	139	462	433	485	2.868431	1.645347	3.419162	10.589252	10.713933	11.8262	4.82E-11	2.110072164	up
Glyma.12G112000.Wm82.a4.v1	534	216	487	2202	1426	1616	21.156315	8.736759	19.742599	82.815629	52.804882	64.732536	3.47E-10	2.09678239	up
Glyma.01G224800.Wm82.a4.v1	43	34	31	153	161	144	1.247413	1.016527	0.910494	4.211881	4.804149	4.231238	2.26E-07	2.093902908	up
Glyma.07G047600.Wm82.a4.v1	15	14	13	54	45	78	0.512687	0.501212	0.442084	1.777441	1.565964	2.708881	0.004910396	2.082411198	up
Glyma.19G194300.Wm82.a4.v1	23	21	9	62	93	66	1.232208	1.145187	0.444762	3.161004	5.137589	3.548479	0.005845167	2.070437948	up
Glyma.02G128800.Wm82.a4.v1	107	32	92	268	313	354	2.511459	0.781093	2.227674	6.011457	7.589875	8.467931	2.14E-05	2.04953064	up
Glyma.18G020600.Wm82.a4.v1	55	14	38	206	99	135	6.800604	1.759102	4.836682	24.494255	12.619241	16.978207	0.001772406	2.048086584	up
Glyma.14G034700.Wm82.a4.v1	55	17	62	193	186	165	2.328065	0.740764	2.682292	7.802403	8.108855	7.080777	0.0002036	2.047453437	up
Glyma.14G199600.Wm82.a4.v1	74	63	102	475	228	283	0.969757	0.854046	1.371257	5.920382	3.064655	3.755876	1.75E-07	2.039198323	up
Glyma.03G003100.Wm82.a4.v1	20	16	25	115	91	44	0.230004	0.187509	0.303141	1.293484	1.101746	0.524863	0.004046158	2.037503397	up
Glyma.07G087200.Wm82.a4.v1	15	25	17	87	79	66	2.143516	3.717099	2.502617	12.040306	11.86187	9.783949	0.001282993	2.02030843	up
Glyma.01G086700.Wm82.a4.v1	156	30	138	589	320	379	3.835044	0.793322	3.473099	13.909594	8.099231	9.457904	0.000848328	2.007668809	up
Glyma.19G162100.Wm82.a4.v1	61	58	62	364	173	191	1.111289	1.096427	1.159432	6.318738	3.243704	3.522983	1.69E-06	1.995208514	up
Glyma.08G110300.Wm82.a4.v1	73	55	115	387	257	316	1.748564	1.359884	2.828187	8.85816	6.36158	7.713789	9.04E-08	1.990358285	up
Glyma.11G159021.Wm82.a4.v1	58	25	50	247	123	156	1.691139	0.750431	1.487972	6.887788	3.714778	4.6221	0.000114414	1.986469195	up
Glyma.09G240000.Wm82.a4.v1	289	82	187	1146	419	631	4.993444	1.465061	3.319537	18.848118	7.440522	11.040885	0.000164682	1.977338742	up
Glyma.02G148200.Wm82.a4.v1	170	175	196	744	734	639	3.65453	3.887757	4.309671	15.213579	16.22867	13.900991	4.27E-20	1.975592281	up
Glyma.03G236300.Wm82.a4.v1	956	1060	967	6495	1982	3406	10.120993	11.47886	10.414209	64.715424	21.245355	36.042726	1.48E-07	1.967889117	up
Glyma.11G121800.Wm82.a4.v1	119	99	96	275	467	457	6.849813	5.935935	5.686543	15.112447	27.735174	26.730702	5.24E-08	1.95534939	up
Glyma.12G093100.Wm82.a4.v1	290	354	229	1077	1226	1064	9.743835	12.334056	7.88091	34.402893	42.356831	36.189125	8.74E-14	1.949724485	up
Glyma.02G284800.Wm82.a4.v1	72	94	41	264	298	237	1.196108	1.622956	0.693649	4.188859	5.105708	4.000593	8.46E-06	1.945735354	up
Glyma.03G201100.Wm82.a4.v1	330	274	173	1050	960	971	13.585643	11.680684	7.28551	41.056557	40.571415	40.433586	1.27E-11	1.942052555	up
Glyma.17G226500.Wm82.a4.v1	211	282	274	1423	696	837	8.245346	11.428592	10.983174	52.874264	27.926878	33.089462	8.28E-10	1.929959774	up
Glyma.08G045200.Wm82.a4.v1	185	50	129	529	397	431	10.076138	2.809247	7.174692	27.411221	22.221426	23.756634	4.24E-05	1.918664273	up
Glyma.13G285400.Wm82.a4.v1	71	114	68	466	217	290	1.14129	1.89312	1.12308	7.176736	3.597909	4.73659	1.14E-05	1.918537489	up
Glyma.14G098200.Wm82.a4.v1	188	190	208	1069	465	679	7.542848	7.919483	8.562108	40.899075	19.208103	27.671221	5.90E-09	1.903994638	up
Glyma.14G089054.Wm82.a4.v1	80	43	55	334	181	153	4.351237	2.404205	3.024183	17.302961	10.144605	8.433976	7.37E-05	1.903969501	up
Glyma.20G155200.Wm82.a4.v1	87	65	55	404	161	216	3.939173	3.04281	2.543847	17.376856	7.486082	9.87694	5.81E-05	1.899692307	up
Glyma.06G089800.Wm82.a4.v1	203	186	219	1259	378	661	5.361348	5.07669	5.91301	31.613941	10.242318	17.682095	7.42E-06	1.897848387	up
Glyma.13G181000.Wm82.a4.v1	312	85	345	1021	793	883	11.291449	3.130612	12.820752	35.220997	29.564047	32.44423	7.88E-05	1.88739352	up
NewGene_1505	29	19	52	135	164	64	0.488695	0.284549	0.774055	4.121059	7.120107	1.771801	0.009203109	1.88329918	up
Glyma.17G117200.Wm82.a4.v1	49	45	87	211	237	209	4.145684	3.982821	7.680345	17.290853	21.05382	18.352772	4.80E-06	1.878356774	up
Glyma.16G085600.Wm82.a4.v1	42	20	52	233	74	113	1.301099	0.62578	1.659616	6.923408	2.351218	3.558231	0.008281893	1.874697309	up
Glyma.06G295400.Wm82.a4.v1	27	29	40	136	103	112	2.215077	2.404026	3.35042	10.578429	8.650545	9.258798	7.58E-05	1.873881652	up
Glyma.11G129600.Wm82.a4.v1	55	22	139	288	240	242	1.009971	0.389255	2.651537	4.943329	4.502853	4.447853	0.008281893	1.862121914	up
Glyma.08G083300.Wm82.a4.v1	256	215	114	956	523	667	2.168095	1.862789	0.97943	7.415117	4.361417	5.470389	1.51E-06	1.862066129	up
Glyma.06G195100.Wm82.a4.v1	752	357	463	2060	1786	1803	25.941797	12.758014	16.376007	67.535156	63.301189	62.944542	5.02E-11	1.859945001	up
Glyma.19G258800.Wm82.a4.v1	71	18	27	125	128	159	5.684286	1.503967	2.179003	9.572725	10.577991	12.968396	0.008174018	1.85500882	up
Glyma.19G262700.Wm82.a4.v1	476	412	354	1567	1473	1435	15.473527	13.445237	11.373397	47.335917	47.920957	45.50748	8.40E-21	1.854559746	up
Glyma.02G158350.Wm82.a4.v1	43	30	25	186	57	113	2.420029	1.740526	1.42101	9.993939	3.254163	6.459716	0.007983133	1.843459033	up
Glyma.05G182100.Wm82.a4.v1	48	17	31	83	139	113	6.039613	2.132078	3.923022	9.910174	18.038218	14.47574	0.005271578	1.837207566	up
Glyma.11G208700.Wm82.a4.v1	632	193	515	1927	1215	1584	25.120541	7.932159	21.001431	72.811371	49.601082	63.74028	7.90E-06	1.835551317	up
Glyma.13G112000.Wm82.a4.v1	474	314	493	2656	739	1206	18.307467	12.555321	19.514975	97.474167	29.314356	47.117393	4.34E-05	1.827567952	up
Glyma.07G153800.Wm82.a4.v1	183	163	209	986	417	579	3.516226	3.259573	4.119442	18.043005	8.241236	11.276472	1.59E-07	1.825121681	up
Glyma.15G105500.Wm82.a4.v1	110	24	81	262	206	277	8.64743	1.90363	6.481138	19.567797	16.631403	22.039028	0.002425336	1.818976771	up
Glyma.13G215000.Wm82.a4.v1	2345	2360	1373	10721	4552	6450	41.904467	44.281442	26.287188	184.713202	83.652873	120.461214	1.93E-07	1.814858377	up
Glyma.15G098100.Wm82.a4.v1	1342	1669	1016	6209	3725	4322	24.033604	30.479832	19.812034	111.573223	72.397288	79.860899	6.00E-11	1.807216589	up
Glyma.17G071300.Wm82.a4.v1	59	77	91	376	188	236	1.105116	1.58969	1.80023	6.96116	3.788745	4.609743	1.04E-05	1.806063838	up
Glyma.04G100300.Wm82.a4.v1	219	315	174	998	726	774	6.504394	9.721192	5.313046	28.250824	22.206684	23.327587	9.03E-09	1.805276025	up
Glyma.13G095100.Wm82.a4.v1	141	74	112	343	392	378	11.408516	6.21121	9.224945	26.302053	32.532917	30.925476	7.14E-08	1.78831731	up
Glyma.02G040700.Wm82.a4.v1	193	347	251	1674	375	756	5.676319	10.619117	7.581506	46.931992	11.33864	22.556009	0.001399975	1.784053972	up
Glyma.19G043000.Wm82.a4.v1	1913	1509	1218	7352	3647	5080	36.002834	29.44026	23.481602	131.41954	70.448265	96.677505	4.50E-10	1.782422799	up
Glyma.19G100000.Wm82.a4.v1	243	87	241	923	418	613	8.006303	2.956944	8.160169	28.965475	14.156193	20.495811	0.000151995	1.781953797	up
Glyma.13G092500.Wm82.a4.v1	146	136	167	755	325	466	1.961903	1.896664	2.289607	9.638843	4.486116	6.333277	6.77E-07	1.77256618	up
Glyma.13G032100.Wm82.a4.v1	175	177	172	663	590	532	2.670535	2.799602	2.681435	9.624627	9.254807	8.213976	1.50E-15	1.771314104	up
Glyma.11G063200.Wm82.a4.v1	20	17	32	89	65	80	0.278575	0.244239	0.460956	1.237556	0.948839	1.174515	0.005529441	1.770322674	up
Glyma.10G265100.Wm82.a4.v1	80	18	51	196	125	177	4.9698	1.123869	3.236291	11.651661	8.02435	11.151468	0.008450179	1.759672735	up
Glyma.04G248700.Wm82.a4.v1	157	79	66	497	217	313	3.473981	1.805046	1.483962	10.503759	4.938602	7.029023	0.000497447	1.758515587	up
Glyma.07G243900.Wm82.a4.v1	31	21	35	105	99	87	1.75433	1.223944	2.070967	5.790876	5.906871	5.103243	0.000942163	1.754977119	up
Glyma.13G280400.Wm82.a4.v1	39	33	46	135	146	111	3.218287	2.808545	3.87176	10.654151	12.394483	9.295911	0.000104433	1.744901794	up
Glyma.11G198300.Wm82.a4.v1	390	599	573	2691	1130	1489	6.974551	11.11694	10.504416	45.799292	20.795599	26.97415	9.48E-07	1.743015604	up
Glyma.05G042200.Wm82.a4.v1	318	243	332	1568	557	878	14.285645	11.316956	15.268085	66.911148	25.669029	39.895821	5.09E-06	1.73677217	up
Glyma.17G111400.Wm82.a4.v1	2212	2767	1826	9136	6266	7418	25.676135	33.442626	21.596053	100.321246	74.6334	86.401096	3.54E-13	1.734417841	up
Glyma.07G199800.Wm82.a4.v1	178	151	235	1096	260	543	2.751164	2.522162	3.728015	16.628736	4.344756	8.499544	0.001125233	1.731065908	up
Glyma.03G074000.Wm82.a4.v1	306	279	283	1396	637	871	15.759892	14.903358	14.919098	68.380081	33.728443	45.419243	1.99E-08	1.729954161	up
Glyma.04G046800.Wm82.a4.v1	37	43	37	172	109	108	2.226836	2.652038	2.27391	9.798409	6.686574	6.548507	0.000306445	1.724647708	up
Glyma.19G016100.Wm82.a4.v1	67	39	71	182	209	184	1.625315	0.975952	1.76601	4.22764	5.263932	4.555604	2.38E-05	1.7208328	up
Glyma.19G199300.Wm82.a4.v1	63	31	62	168	173	165	1.397212	0.711188	1.403712	3.548368	3.952491	3.717872	0.000121199	1.718111334	up
Glyma.03G044400.Wm82.a4.v1	172	98	74	360	382	371	10.716418	6.309221	4.734011	21.359131	24.514372	23.454357	2.03E-05	1.70708889	up
Glyma.09G270900.Wm82.a4.v1	100	105	127	464	291	326	5.069609	5.513191	6.610872	22.490339	15.198507	16.786394	3.54E-08	1.69981791	up
Glyma.11G029700.Wm82.a4.v1	48	36	130	203	221	257	2.096224	1.594779	5.795268	8.394594	9.873698	11.351414	0.006263884	1.699310364	up
Glyma.12G186800.Wm82.a4.v1	214	287	176	906	640	654	6.040266	8.394422	5.082934	24.335989	18.561897	18.680788	2.69E-08	1.687723086	up
Glyma.15G104700.Wm82.a4.v1	239	224	153	930	468	605	5.302369	5.159889	3.467443	19.656113	10.690482	13.609298	1.12E-06	1.68648864	up
Glyma.08G028800.Wm82.a4.v1	59	35	78	188	173	185	3.451195	2.141382	4.667436	10.536028	10.432389	11.031321	0.000130147	1.684724078	up
Glyma.17G135100.Wm82.a4.v1	58	51	53	208	154	158	2.466097	2.221111	2.304858	8.414648	6.736394	6.8068	6.38E-06	1.683452254	up
Glyma.19G042950.Wm82.a4.v1	60	46	47	212	124	152	16.434065	13.096257	13.24349	55.500641	34.928967	42.241425	0.000108098	1.670116901	up
Glyma.16G005200.Wm82.a4.v1	446	620	437	2092	1277	1457	12.270858	17.688078	12.320765	54.709549	36.088947	40.564041	1.81E-09	1.66768135	up
Glyma.09G163900.Wm82.a4.v1	44	39	88	224	161	155	1.991031	1.829109	4.138629	9.790562	7.581679	7.181141	0.00094351	1.667496181	up
Glyma.17G261300.Wm82.a4.v1	67	52	98	266	206	211	2.711686	2.173095	4.093188	10.298473	8.61165	8.689671	1.49E-05	1.66386212	up
Glyma.10G046000.Wm82.a4.v1	65	36	64	245	146	129	0.97226	0.557459	0.976141	3.496172	2.25379	1.951953	0.00084288	1.658207604	up
Glyma.10G129500.Wm82.a4.v1	179	115	203	626	435	492	20.290131	13.70312	23.862144	68.259205	51.1292	57.014007	3.47E-08	1.652109233	up
Glyma.02G208200.Wm82.a4.v1	363	429	280	1248	1055	1072	10.828455	13.280773	8.569308	35.450569	32.377243	32.397064	5.27E-11	1.649783386	up
Glyma.20G062000.Wm82.a4.v1	40	40	97	251	118	184	1.102284	1.121962	2.739799	6.580628	3.35191	5.154185	0.007163451	1.644960956	up
Glyma.15G074800.Wm82.a4.v1	1002	619	875	3136	2117	2493	28.067993	17.978714	25.116587	83.48381	60.897659	70.668159	1.29E-12	1.640194525	up
Glyma.07G035900.Wm82.a4.v1	446	573	336	1872	1110	1291	12.167849	16.202806	9.400857	48.520267	31.103979	35.633846	1.27E-07	1.639518221	up
Glyma.03G263000.Wm82.a4.v1	26	45	40	120	108	118	0.907528	1.656024	1.461397	4.085256	3.98426	4.285199	0.001519098	1.639379181	up
Glyma.07G183100.Wm82.a4.v1	31	44	34	151	93	98	1.149941	1.717411	1.318609	5.439823	3.620033	3.753268	0.002299373	1.63749208	up
Glyma.09G000400.Wm82.a4.v1	29	50	38	119	140	104	0.297662	0.5482	0.40967	1.193601	1.51678	1.125668	0.002257904	1.635264616	up
Glyma.12G060700.Wm82.a4.v1	140	188	153	409	547	526	3.620656	5.033674	4.053857	10.055096	14.563417	13.779304	1.42E-07	1.63256788	up
Glyma.02G274400.Wm82.a4.v1	162	219	80	545	432	465	5.54879	7.754097	2.789273	17.726082	15.194981	16.102482	0.000273875	1.630619863	up
Glyma.06G064000.Wm82.a4.v1	44	20	52	130	131	92	2.071687	0.971915	2.534867	5.914422	6.447456	4.452415	0.007667478	1.626582679	up
Glyma.01G183300.Wm82.a4.v1	395	207	349	1485	518	914	4.505472	2.443183	4.073568	16.087795	6.060376	10.539314	0.000181617	1.611094476	up
Glyma.15G078600.Wm82.a4.v1	96	93	116	496	213	231	6.680898	6.728717	8.325776	33.007111	15.307342	16.32996	0.000302714	1.609169061	up
Glyma.04G098000.Wm82.a4.v1	78	71	54	227	201	190	2.138727	2.000792	1.515305	5.898931	5.641685	5.265036	9.94E-06	1.608091472	up
Glyma.11G181200.Wm82.a4.v1	113	107	121	345	365	320	3.094948	3.04172	3.402494	8.990195	10.288684	8.858738	3.18E-09	1.604857415	up
Glyma.14G041700.Wm82.a4.v1	601	771	524	2482	1610	1713	20.587328	27.399403	18.386719	80.776581	56.630733	59.368401	1.92E-09	1.600707874	up
Glyma.04G050300.Wm82.a4.v1	284	456	322	1259	900	1083	11.385139	18.959105	13.210727	47.981106	37.076496	43.932419	2.44E-08	1.598777211	up
Glyma.17G067800.Wm82.a4.v1	402	409	418	1567	1000	1151	4.400188	4.67512	4.812477	16.374134	11.294412	12.770062	4.25E-13	1.592327762	up
Glyma.12G103600.Wm82.a4.v1	125	42	96	322	218	240	9.225307	3.149239	7.208225	22.563927	16.53718	17.934233	0.001519506	1.582892272	up
Glyma.02G233300.Wm82.a4.v1	115	71	81	217	294	277	5.642747	3.611335	4.083556	10.153915	14.87348	13.803058	3.25E-05	1.582704194	up
Glyma.07G208750.Wm82.a4.v1	397	328	416	1451	899	1051	15.624905	11.705004	16.655217	57.515227	39.17382	47.327685	1.70E-11	1.575035589	up
Glyma.18G026900.Wm82.a4.v1	76	105	77	374	181	224	1.512682	2.15267	1.569228	7.068676	3.691375	4.50213	0.000350127	1.574570356	up
Glyma.06G160300.Wm82.a4.v1	49	115	116	324	247	267	5.94254	14.426553	14.41401	37.500034	30.828833	32.918201	0.000852908	1.574329485	up
Glyma.14G222400.Wm82.a4.v1	177	69	177	364	466	397	6.717586	2.684896	6.871871	13.135089	18.157246	15.229898	0.000405106	1.56797086	up
Glyma.15G003300.Wm82.a4.v1	354	117	403	982	756	800	10.030939	3.431938	11.696136	26.46069	21.994005	22.950554	0.00070345	1.560641136	up
Glyma.03G201200.Wm82.a4.v1	99	77	91	256	253	266	4.459669	3.579753	4.17504	10.953451	11.682347	12.114076	3.40E-07	1.548862056	up
Glyma.17G048900.Wm82.a4.v1	482	229	520	1348	1054	1142	9.898947	4.875103	10.940438	26.29726	22.234047	23.723616	2.38E-06	1.542788721	up
Glyma.13G259500.Wm82.a4.v1	242	104	194	551	497	504	6.932998	3.077007	5.696613	15.004899	14.629433	14.629149	1.30E-05	1.542333041	up
Glyma.02G239100.Wm82.a4.v1	53	39	74	229	123	131	1.908228	1.474057	2.752278	7.96446	4.629464	4.8435	0.003251639	1.540378811	up
Glyma.02G024200.Wm82.a4.v1	231	341	212	1033	575	700	4.190579	6.435498	3.94743	17.851767	10.736613	12.878207	8.65E-06	1.538013771	up
Glyma.20G116600.Wm82.a4.v1	91	40	77	226	156	216	5.387094	2.455328	4.68398	12.736578	9.516059	12.96609	0.001067522	1.537099992	up
Glyma.03G249000.Wm82.a4.v1	49	69	80	207	188	178	2.007355	2.907985	3.399573	8.105089	7.912937	7.353291	0.000111196	1.536457846	up
Glyma.17G030700.Wm82.a4.v1	1114	1085	770	4211	1823	2605	19.07236	19.284423	13.764395	69.863335	32.056817	45.546686	5.51E-06	1.521843104	up
Glyma.18G055800.Wm82.a4.v1	120	60	83	167	307	264	7.380057	3.391433	4.795656	9.92178	19.185387	16.416558	0.002292413	1.521140907	up
Glyma.01G010500.Wm82.a4.v1	175	128	211	531	434	496	1.74948	1.324452	2.16269	5.056962	4.46757	5.037267	3.73E-08	1.518515489	up
Glyma.02G035200.Wm82.a4.v1	183	195	221	635	524	546	7.000641	7.738565	8.6485	23.100079	20.596111	21.158152	2.76E-11	1.512409293	up
Glyma.02G268200.Wm82.a4.v1	371	157	426	1103	826	758	9.742914	4.273939	11.465115	27.554457	22.29715	20.16267	0.000151681	1.510896558	up
Glyma.15G171000.Wm82.a4.v1	298	233	320	819	779	794	5.281429	4.288166	5.821879	13.822865	14.198239	14.260276	1.13E-12	1.503223099	up
Glyma.14G045000.Wm82.a4.v1	193	265	218	684	588	637	2.819459	3.996791	3.25366	9.519148	8.837273	9.450711	5.23E-09	1.495552105	up
Glyma.13G168200.Wm82.a4.v1	408	127	233	581	838	687	22.803049	7.34357	13.34653	30.837427	48.07737	38.832035	0.001917974	1.489841543	up
Glyma.04G020300.Wm82.a4.v1	110	66	102	246	218	307	6.217553	3.865532	5.857609	13.172403	12.62329	17.560785	7.57E-05	1.487726834	up
Glyma.06G102000.Wm82.a4.v1	233	469	214	868	871	846	7.059258	14.766067	6.663263	25.055052	27.165503	26.000631	0.000261949	1.484160694	up
Glyma.14G010500.Wm82.a4.v1	5073	4596	3978	14463	10939	12657	63.012508	59.198757	50.63866	170.649048	139.484634	158.996185	2.04E-16	1.479168124	up
Glyma.19G085100.Wm82.a4.v1	111	164	87	255	399	345	2.313967	3.527872	1.843951	5.046344	8.539512	7.276646	0.001173854	1.47017223	up
Glyma.08G218600.Wm82.a4.v1	371	107	257	970	521	529	11.146214	3.299102	8.319301	27.883278	16.212834	16.594997	0.005631386	1.467319134	up
Glyma.17G236900.Wm82.a4.v1	257	184	290	801	546	664	6.481444	4.630967	7.312133	18.968926	13.92812	16.448028	4.69E-08	1.466500794	up
Glyma.08G015700.Wm82.a4.v1	314	342	268	891	831	826	6.365245	7.202455	5.562761	17.196011	17.333342	16.960129	5.78E-11	1.46484583	up
Glyma.04G040300.Wm82.a4.v1	273	243	188	974	445	546	5.246054	4.848697	3.696542	17.839634	8.799016	10.630337	9.61E-05	1.464471321	up
Glyma.19G132900.Wm82.a4.v1	883	810	839	2910	1885	2183	9.857858	9.368859	9.593863	30.862629	21.600637	24.646353	3.12E-13	1.459516775	up
Glyma.15G185200.Wm82.a4.v1	34	32	54	126	99	103	3.994898	3.964182	6.611419	14.602694	12.47819	12.679892	0.006645475	1.458248396	up
Glyma.01G014000.Wm82.a4.v1	370	461	316	1258	957	942	3.071226	3.987673	2.694496	10.00414	8.225036	7.970399	3.27E-08	1.452246323	up
Glyma.15G072400.Wm82.a4.v1	8715	6734	8736	23833	20949	20902	324.655912	260.11722	332.962238	842.101975	799.853623	786.490768	8.40E-21	1.451231185	up
Glyma.08G210700.Wm82.a4.v1	61	63	77	219	182	147	1.521848	1.643031	1.961734	5.215441	4.687245	3.730417	0.000238746	1.44979231	up
Glyma.08G053500.Wm82.a4.v1	394	531	292	1804	605	989	20.441578	28.540119	15.518071	88.858536	32.208252	51.872826	0.002306904	1.448276261	up
Glyma.13G344700.Wm82.a4.v1	108	38	112	265	203	222	4.189851	1.540675	4.457654	9.840628	8.146785	8.756551	0.007956394	1.439098131	up
Glyma.13G067900.Wm82.a4.v1	82	68	69	158	181	248	2.004599	1.720239	1.72771	3.676398	4.55023	6.147894	0.000672212	1.437365994	up
Glyma.19G213100.Wm82.a4.v1	160	191	197	387	613	462	6.527035	8.080368	8.213161	14.983477	25.680717	19.041739	2.04E-05	1.432548514	up
Glyma.06G139300.Wm82.a4.v1	81	119	77	364	166	227	6.247326	9.537366	6.054223	26.762329	13.178846	17.805807	0.003617242	1.427437775	up
Glyma.04G169600.Wm82.a4.v1	38	46	44	131	95	118	3.295081	4.156573	3.882565	10.898109	8.538628	10.437297	0.003653721	1.424568323	up
Glyma.13G283600.Wm82.a4.v1	246	151	194	517	529	523	19.695259	12.53933	15.89214	39.405586	43.56916	42.380146	2.03E-07	1.424268742	up
Glyma.03G114800.Wm82.a4.v1	64	40	103	225	182	143	1.27629	0.807787	2.097623	4.253509	3.722465	2.875712	0.008975254	1.423973199	up
Glyma.01G152100.Wm82.a4.v1	840	633	827	2103	2039	1965	14.587033	11.355233	14.670058	34.866726	36.084468	34.39323	2.50E-15	1.421343842	up
Glyma.08G109400.Wm82.a4.v1	304	252	213	866	528	666	7.321107	6.300672	5.248402	19.835487	13.078241	16.248152	8.07E-07	1.416674066	up
Glyma.04G007300.Wm82.a4.v1	55	66	54	161	146	159	0.892949	1.112083	0.903216	2.507649	2.463015	2.644848	0.000511691	1.414483914	up
Glyma.14G195200.Wm82.a4.v1	224	289	294	1006	424	743	5.367581	7.189516	7.22869	22.936193	10.445471	18.038906	0.00016916	1.413883318	up
Glyma.13G049700.Wm82.a4.v1	1025	972	980	3694	1849	2412	19.403139	19.093996	19.043621	66.412852	35.930406	46.191092	1.27E-07	1.407293408	up
Glyma.14G061200.Wm82.a4.v1	151	235	154	667	318	467	3.016953	4.887775	3.16149	12.738647	6.546204	9.477671	0.000689043	1.404999404	up
NewGene_1045	87	64	90	283	140	215	2.08689	1.578948	2.169545	6.503649	3.39379	5.100833	0.001477133	1.402503707	up
Glyma.06G099700.Wm82.a4.v1	89	90	84	259	230	204	2.412047	2.528982	2.320123	6.656576	6.393589	5.590089	1.79E-05	1.400315133	up
Glyma.04G062600.Wm82.a4.v1	102	41	98	218	221	185	3.368445	1.397323	3.325445	6.866385	7.5244	6.204073	0.005923646	1.395755989	up
Glyma.18G029300.Wm82.a4.v1	626	804	507	2433	1199	1537	12.990808	17.303034	10.784481	47.99538	25.572292	32.285934	4.38E-05	1.394513513	up
Glyma.04G044900.Wm82.a4.v1	457	678	573	1079	1955	1407	18.308409	28.211273	23.565628	41.102955	80.506676	57.085979	7.53E-05	1.39335463	up
Glyma.06G100900.Wm82.a4.v1	77	47	114	193	213	208	3.800608	2.365753	5.750278	9.019339	10.779804	10.389448	0.004031735	1.391328596	up
Glyma.10G273300.Wm82.a4.v1	212	87	173	494	351	381	10.369621	4.407292	8.65923	22.918207	17.623091	18.835003	0.000723229	1.390739603	up
Glyma.07G203700.Wm82.a4.v1	276	144	341	799	493	683	2.874144	1.551551	3.637137	7.917962	5.279441	7.200739	0.000368526	1.388030228	up
Glyma.05G043800.Wm82.a4.v1	80	86	71	263	155	201	13.50505	15.195395	12.401082	42.514919	27.011019	34.535908	0.000605707	1.376811048	up
Glyma.17G141200.Wm82.a4.v1	406	366	317	981	903	928	7.901732	7.380947	6.329718	18.179984	18.084783	18.293322	6.81E-11	1.373319481	up
Glyma.08G220000.Wm82.a4.v1	1676	570	1097	3280	2444	2816	102.156998	36.003983	68.532387	189.960175	152.95871	173.630814	0.000420409	1.371063043	up
Glyma.01G238800.Wm82.a4.v1	151	233	158	503	484	413	2.69595	4.337107	2.907144	8.577359	8.92041	7.49626	3.85E-05	1.364273669	up
Glyma.13G361700.Wm82.a4.v1	641	424	250	891	1254	1199	17.048643	11.679224	6.790352	22.491003	34.239819	32.254845	0.001417923	1.363202771	up
Glyma.04G177900.Wm82.a4.v1	191	172	170	442	448	472	8.725194	8.136048	7.93685	19.213797	21.040813	21.847712	2.80E-08	1.362580195	up
Glyma.02G245700.Wm82.a4.v1	176	97	112	373	297	311	11.624848	6.63998	7.544456	23.371557	20.101639	20.770021	0.000148143	1.358441541	up
Glyma.01G185800.Wm82.a4.v1	315	279	365	1369	420	692	10.449288	9.593898	12.400848	43.13409	14.290697	23.220028	0.003990862	1.352485075	up
Glyma.15G179600.Wm82.a4.v1	488	524	771	2482	695	1430	17.735798	19.70373	28.805504	85.950662	25.87779	52.478458	0.006088659	1.351114323	up
Glyma.20G133200.Wm82.a4.v1	640	461	536	1442	1328	1375	23.020224	17.191359	19.743855	49.278484	49.049744	50.014198	4.36E-12	1.350931614	up
Glyma.01G129100.Wm82.a4.v1	545	336	359	1504	743	925	25.690849	16.438459	17.361275	67.373962	35.9687	44.115509	0.00011216	1.349301365	up
Glyma.10G014400.Wm82.a4.v1	355	360	329	1202	547	920	4.400715	4.630636	4.18809	14.175244	6.969747	11.555172	5.16E-05	1.341938139	up
Glyma.17G126400.Wm82.a4.v1	405	504	378	1459	816	1005	10.94067	14.138477	10.475561	37.497242	22.664047	27.493114	7.22E-06	1.334845642	up
Glyma.13G238500.Wm82.a4.v1	550	293	528	1357	959	1107	17.026594	9.405701	16.767345	39.948307	30.512442	34.695713	7.38E-06	1.331490868	up
Glyma.08G138901.Wm82.a4.v1	240	146	211	716	317	466	3.898852	2.457455	3.507314	11.063424	5.291432	7.668093	0.001070045	1.32428867	up
Glyma.13G110700.Wm82.a4.v1	640	368	505	1402	1165	1189	13.277829	7.929055	10.742955	27.664083	24.835672	24.972012	1.37E-07	1.323489027	up
Glyma.06G087800.Wm82.a4.v1	407	345	489	1611	663	845	6.253954	5.583329	7.860494	23.91213	10.626303	13.338724	0.000528787	1.318086028	up
Glyma.05G224500.Wm82.a4.v1	3764	1372	3376	7638	6520	6710	125.402292	46.595578	113.471611	241.833944	219.016492	222.687365	0.000414547	1.316462141	up
Glyma.11G106300.Wm82.a4.v1	160	181	170	658	275	356	2.759891	3.24455	3.018305	10.882383	5.013674	6.263264	0.001890322	1.315943504	up
Glyma.07G248600.Wm82.a4.v1	744	971	550	2719	1302	1696	24.011538	32.486286	18.1695	83.321091	43.106537	55.323353	0.000467342	1.311745119	up
Glyma.16G063500.Wm82.a4.v1	179	78	207	414	290	429	3.76947	1.691624	4.480046	8.313661	6.290085	9.159813	0.00634052	1.306577946	up
Glyma.17G236200.Wm82.a4.v1	270	503	331	727	1112	878	10.510666	20.315031	13.216025	26.901751	44.46352	34.564037	0.001003417	1.303542793	up
Glyma.06G138100.Wm82.a4.v1	1069	1171	877	3941	1462	2404	16.86712	19.293425	14.130626	59.303404	24.883476	38.196931	0.000678207	1.30154355	up
Glyma.08G109500.Wm82.a4.v1	208	346	238	789	490	687	5.010083	8.641374	5.868476	18.070312	12.12548	16.753937	0.000274174	1.297003607	up
Glyma.17G237900.Wm82.a4.v1	312	316	443	1408	437	810	10.864864	11.409138	15.84156	46.663403	15.652546	28.593557	0.006958815	1.292788713	up
Glyma.09G145700.Wm82.a4.v1	1198	357	690	2081	1613	1731	38.793488	11.984496	22.882132	63.991817	53.607784	56.679859	0.004313687	1.292553262	up
Glyma.17G233700.Wm82.a4.v1	229	230	178	557	525	476	12.909965	13.441165	10.318174	29.883839	30.446268	27.228334	1.11E-06	1.292360028	up
Glyma.10G204200.Wm82.a4.v1	190	143	161	602	253	358	4.62374	3.610577	4.031995	13.977644	6.345009	8.852874	0.002357778	1.285147881	up
Glyma.05G155600.Wm82.a4.v1	296	540	234	1086	732	827	7.470637	14.129584	6.03195	26.04052	18.947792	21.10951	0.00356854	1.282871023	up
Glyma.19G244800.Wm82.a4.v1	385	230	491	935	883	835	9.756117	6.035976	12.776819	22.53978	23.028214	21.413555	6.32E-05	1.281667373	up
Glyma.13G095200.Wm82.a4.v1	537	321	470	1582	732	910	17.620955	10.905322	15.799876	49.334301	24.674143	30.198982	0.000504698	1.275316488	up
Glyma.07G215500.Wm82.a4.v1	88	155	192	463	299	291	1.726461	3.151302	3.862718	8.666884	6.041535	5.78722	0.006473669	1.267627041	up
Glyma.03G142100.Wm82.a4.v1	667	344	538	1673	1031	1007	12.253028	6.540143	10.132404	29.18759	19.436016	18.697868	0.000175895	1.264926012	up
Glyma.05G010500.Wm82.a4.v1	528	410	369	1491	775	864	39.937481	32.155342	28.618641	107.23233	60.21859	66.158752	0.000162634	1.249864717	up
Glyma.06G193800.Wm82.a4.v1	393	425	356	924	979	878	34.424263	38.637321	32.017071	77.018997	88.123466	77.895409	2.56E-08	1.249346221	up
Glyma.08G094400.Wm82.a4.v1	211	163	240	760	270	436	2.976191	2.38853	3.467869	10.206553	3.917095	6.226104	0.008990457	1.244054317	up
Glyma.07G236000.Wm82.a4.v1	485	536	531	2018	707	1002	6.720981	7.664369	7.557447	26.530929	10.08599	14.009228	0.003616953	1.240821997	up
Glyma.11G082300.Wm82.a4.v1	155	121	174	309	403	328	7.778315	6.300236	8.969265	14.795093	20.864494	16.696781	0.00022584	1.228596974	up
Glyma.12G022800.Wm82.a4.v1	417	158	284	780	555	657	14.942967	5.843846	10.432225	26.551661	20.415482	23.804508	0.003554033	1.228319058	up
Glyma.15G091600.Wm82.a4.v1	2304	2307	1979	7827	3073	4728	29.887186	31.028887	26.297689	96.427292	40.909988	62.011292	0.000467342	1.226464142	up
Glyma.16G052000.Wm82.a4.v1	5718	3148	3459	11956	7585	9197	140.609018	80.271822	87.189501	279.220285	191.438882	228.679048	3.12E-05	1.224998925	up
Glyma.09G208200.Wm82.a4.v1	329	368	198	762	664	672	2.751498	3.192656	1.697914	6.065097	5.714703	5.69529	0.000399637	1.223607315	up
Glyma.03G130900.Wm82.a4.v1	1351	1406	1162	3842	2295	3055	15.010812	16.195759	13.231104	40.554001	26.180565	34.32745	4.04E-07	1.221263115	up
Glyma.18G238200.Wm82.a4.v1	385	257	348	1017	535	753	10.258923	7.0996	9.501852	25.758541	14.638453	20.309404	0.000151681	1.218604509	up
Glyma.01G006200.Wm82.a4.v1	592	393	445	1196	1040	1068	74.097862	50.9828	56.98695	142.128845	133.562073	135.230515	1.16E-07	1.217730312	up
Glyma.06G020400.Wm82.a4.v1	149	85	98	259	288	214	8.32678	4.876132	5.598041	13.722828	16.495256	12.052595	0.003715544	1.212704507	up
Glyma.02G021400.Wm82.a4.v1	130	120	144	439	220	259	4.243502	4.052428	4.8267	13.638773	7.358491	8.541396	0.002788677	1.211643104	up
Glyma.15G011500.Wm82.a4.v1	2188	1985	1867	4285	4939	4643	33.245869	31.274984	29.069073	61.839005	77.041466	71.340019	1.29E-10	1.210354344	up
Glyma.04G225500.Wm82.a4.v1	134	105	119	352	194	282	10.266988	8.379373	9.32196	25.734303	15.31791	21.876448	0.001477498	1.207357047	up
Glyma.10G257900.Wm82.a4.v1	1168	1207	1013	2968	2291	2570	42.505527	45.538338	37.766094	102.606743	85.598953	94.565918	4.14E-10	1.206317919	up
Glyma.01G166100.Wm82.a4.v1	835	847	693	2900	1007	1636	13.917173	14.63789	11.857176	45.99232	17.299662	27.60369	0.004167981	1.199642256	up
Glyma.08G110460.Wm82.a4.v1	215	293	241	739	443	545	5.182294	7.317105	5.941953	16.938093	10.960266	13.287741	0.00021299	1.193231693	up
Glyma.02G013402.Wm82.a4.v1	160	309	233	659	494	465	2.750835	5.51288	4.112747	10.77136	8.729664	8.094514	0.002469297	1.191700825	up
Glyma.04G018400.Wm82.a4.v1	347	350	410	1135	611	794	7.223488	7.557776	8.767896	22.484287	13.087307	16.747271	4.78E-05	1.191395942	up
Glyma.13G279200.Wm82.a4.v1	521	308	638	1129	1094	1076	19.165709	11.761297	24.074953	39.468563	41.313722	40.040458	0.000133978	1.189457794	up
Glyma.08G110420.Wm82.a4.v1	482	656	507	1558	928	1297	11.618557	16.404587	12.535714	35.7108	22.995127	31.660572	5.22E-05	1.189220774	up
Glyma.06G160400.Wm82.a4.v1	307	367	349	784	763	775	38.863197	48.285873	45.393108	94.394966	99.330475	99.34008	1.11E-07	1.186764109	up
Glyma.12G217500.Wm82.a4.v1	113	79	132	291	221	220	9.140954	6.622045	10.937612	22.370535	18.328091	17.95981	0.00180919	1.184397202	up
Glyma.06G047600.Wm82.a4.v1	351	219	274	894	494	530	20.974148	13.54462	16.74379	50.775372	30.285597	32.057713	0.000845031	1.181958253	up
Glyma.15G015900.Wm82.a4.v1	100	84	169	277	266	240	9.770232	8.433135	16.906706	25.69986	26.703602	23.65163	0.007748685	1.165216078	up
Glyma.08G044400.Wm82.a4.v1	1081	836	1358	3355	1750	2222	20.838036	16.709032	26.827471	61.444191	34.623234	43.319588	0.000170352	1.160447335	up
Glyma.06G114300.Wm82.a4.v1	1559	1307	1155	3748	2328	2937	29.748863	25.865093	22.582901	67.941528	45.602978	56.677162	1.51E-06	1.160116268	up
Glyma.11G234300.Wm82.a4.v1	877	959	611	2204	1574	1711	76.214485	86.431122	54.436092	181.983139	140.480408	150.431061	3.90E-05	1.156516758	up
Glyma.12G073000.Wm82.a4.v1	941	819	1114	3124	1488	1829	23.779759	21.837141	29.49722	76.25872	39.555699	47.35724	0.000297681	1.156156617	up
Glyma.11G230600.Wm82.a4.v1	117	115	129	305	224	274	1.354336	1.386033	1.531155	3.367807	2.669207	3.223658	0.000270371	1.155426597	up
Glyma.18G004900.Wm82.a4.v1	195	178	237	457	451	439	11.612446	13.179899	16.980666	25.8473	27.616562	26.512947	7.60E-06	1.154020861	up
Glyma.16G033251.Wm82.a4.v1	832	633	1189	2401	1644	1824	16.125557	12.725655	23.638306	44.249393	32.734982	35.780098	8.67E-05	1.152876335	up
Glyma.14G030000.Wm82.a4.v1	284	265	186	552	472	608	4.75076	4.598837	3.183389	8.79131	8.121	10.297524	0.000264165	1.152512598	up
Glyma.04G062900.Wm82.a4.v1	129	93	124	253	267	239	6.229991	4.659384	6.123242	11.625278	13.266497	11.683668	0.000670746	1.147661082	up
Glyma.08G110901.Wm82.a4.v1	248	169	188	544	367	424	5.986522	4.219321	4.634132	12.471256	9.075336	10.344449	0.00020526	1.144329113	up
Glyma.17G260400.Wm82.a4.v1	1222	972	1456	2841	2510	2640	44.831867	36.958706	54.732227	98.96479	94.491516	97.907005	1.21E-08	1.142284323	up
Glyma.18G039500.Wm82.a4.v1	617	606	505	1754	975	1108	41.325012	42.143047	34.703419	111.693504	67.119217	75.12896	0.000108098	1.139259088	up
Glyma.06G021700.Wm82.a4.v1	67	89	104	202	202	166	2.433101	3.383838	3.875748	7.022505	7.579868	6.141925	0.0087613	1.138096279	up
Glyma.08G179700.Wm82.a4.v1	973	1147	600	2557	1730	1758	28.017962	34.23671	17.712013	69.945786	51.14056	51.197884	0.001282993	1.137165409	up
Glyma.14G016300.Wm82.a4.v1	2431	3208	2392	5558	6090	5970	33.514215	45.866079	33.792448	72.78365	86.196545	83.23774	1.27E-06	1.135585775	up
Glyma.19G193700.Wm82.a4.v1	1851	2109	1880	5228	3558	4094	57.551483	67.993279	59.893894	154.390198	113.57148	128.728958	4.01E-08	1.134840578	up
Glyma.14G008000.Wm82.a4.v1	605	508	623	1043	1481	1234	21.330547	18.586838	22.533205	34.945862	53.663452	44.056351	1.33E-05	1.134634304	up
Glyma.06G144000.Wm82.a4.v1	126	111	116	349	210	216	10.45803	9.502397	9.853737	27.543966	17.879063	18.128454	0.003554033	1.12915863	up
Glyma.08G180000.Wm82.a4.v1	106	87	106	176	229	236	3.76825	3.207468	3.883735	5.970807	8.405418	8.553877	0.005529441	1.11858555	up
Glyma.11G180500.Wm82.a4.v1	1292	1707	1107	2632	3385	2858	42.54475	58.327221	37.36364	82.356194	114.475403	95.208504	0.000157416	1.115898811	up
Glyma.09G098400.Wm82.a4.v1	70	71	100	197	152	171	6.486703	6.613782	9.376677	17.528633	14.592551	16.656078	0.009203109	1.114677107	up
Glyma.13G117700.Wm82.a4.v1	1808	2206	1847	5082	3668	3987	44.43748	56.26974	46.615176	118.761192	92.596758	99.19591	1.78E-07	1.113095179	up
Glyma.13G279900.Wm82.a4.v1	220	173	251	610	369	406	6.006298	4.872393	7.020261	15.817137	10.3135	11.198429	0.000854576	1.104984972	up
Glyma.03G003000.Wm82.a4.v1	210	160	217	452	413	388	2.381261	1.873084	2.515808	4.868135	4.803635	4.446966	3.85E-05	1.104471984	up
Glyma.06G047800.Wm82.a4.v1	97	109	107	281	216	174	2.124579	2.476694	2.415853	5.864386	4.880764	3.86184	0.006206335	1.09705544	up
Glyma.06G036800.Wm82.a4.v1	386	336	355	929	676	696	16.300808	14.722162	15.351294	37.326019	29.354694	29.756878	1.60E-06	1.095741758	up
Glyma.15G104900.Wm82.a4.v1	1510	1528	1389	3723	2736	3007	35.088528	36.816299	33.076134	82.193909	65.284851	70.678169	5.73E-09	1.093917382	up
Glyma.20G212700.Wm82.a4.v1	103	117	114	302	212	201	4.295734	5.062173	4.889925	12.109713	9.094522	8.594858	0.003788611	1.093399187	up
Glyma.13G098600.Wm82.a4.v1	347	346	641	1073	735	995	3.38691	3.499497	6.411682	9.959378	7.366731	9.82398	0.003282932	1.079003423	up
Glyma.02G145100.Wm82.a4.v1	712	934	648	1998	1251	1638	10.156671	13.822551	9.47044	27.083096	18.325312	23.635792	0.000267706	1.078452904	up
Glyma.13G336300.Wm82.a4.v1	314	270	321	883	483	551	6.994913	6.239686	7.334441	18.72121	11.049579	12.435797	0.00074514	1.076998173	up
Glyma.16G042700.Wm82.a4.v1	509	438	405	1155	817	883	15.923731	14.188389	12.978745	34.334835	26.225887	27.935911	6.08E-06	1.076981801	up
Glyma.02G072300.Wm82.a4.v1	144	109	152	375	214	263	15.464331	12.130993	16.734272	38.439915	23.616716	28.607611	0.006439193	1.072440661	up
Glyma.06G215600.Wm82.a4.v1	202	108	157	341	329	301	4.152822	2.309421	3.312848	6.667545	6.957992	6.265136	0.004307763	1.072058794	up
Glyma.13G030900.Wm82.a4.v1	1168	1297	1086	3122	2136	2237	40.758484	46.926407	38.851521	103.521378	76.518578	78.944206	2.83E-06	1.070238375	up
Glyma.06G184300.Wm82.a4.v1	415	622	361	953	1057	929	21.643913	33.605385	19.268728	47.224442	56.571358	48.990753	0.002209882	1.068920255	up
Glyma.16G031900.Wm82.a4.v1	326	319	298	770	647	559	9.096025	9.243472	8.520817	20.418758	18.537939	15.777741	1.19E-05	1.067937048	up
Glyma.15G263600.Wm82.a4.v1	2576	1611	1390	4111	3738	3740	44.054099	28.573065	24.349296	66.787286	65.610168	64.691626	0.000285159	1.064164194	up
Glyma.01G166000.Wm82.a4.v1	693	762	608	1927	1037	1381	40.882729	46.637951	36.749855	108.092049	62.852226	82.430489	0.000420409	1.061694214	up
Glyma.05G222400.Wm82.a4.v1	603	481	590	785	1521	1116	18.384226	15.208425	18.437115	22.70866	47.596054	34.387653	0.004779256	1.060001432	up
Glyma.05G043900.Wm82.a4.v1	473	436	415	1096	761	898	23.112665	22.090904	20.775936	50.888359	38.188892	44.416882	4.08E-06	1.055574762	up
Glyma.10G014000.Wm82.a4.v1	184	330	294	599	543	540	3.198016	5.948802	5.229235	9.893295	9.677309	9.488968	0.003798712	1.054524572	up
Glyma.07G125500.Wm82.a4.v1	939	510	1018	1494	1767	1764	117.507011	66.159386	130.551071	177.579391	227.117203	223.354752	0.001585398	1.052870021	up
Glyma.06G184200.Wm82.a4.v1	1114	975	1039	3086	1495	1945	12.077147	10.954453	11.537464	31.776802	16.631737	21.324623	0.00056865	1.050845164	up
Glyma.18G191600.Wm82.a4.v1	126	135	203	291	303	357	11.534905	12.817451	19.119417	25.393488	28.612215	33.236912	0.006739104	1.04968484	up
Glyma.07G077600.Wm82.a4.v1	244	221	279	574	472	483	8.110045	7.618619	9.495519	18.127352	16.121452	16.250298	1.77E-05	1.045043785	up
Glyma.17G076600.Wm82.a4.v1	994	601	983	2410	1312	1586	31.010376	19.43446	31.418413	71.40641	42.008373	50.026356	0.001717834	1.043705813	up
Glyma.12G075200.Wm82.a4.v1	364	422	309	584	872	783	5.546389	6.680353	4.834428	8.470296	13.660086	12.08839	0.002770235	1.043502193	up
Glyma.13G179900.Wm82.a4.v1	132	150	104	324	242	230	5.188195	6.111369	4.182623	12.110646	9.790135	9.171178	0.009449795	1.037019129	up
Glyma.05G180100.Wm82.a4.v1	1781	1226	1624	3603	2703	3105	24.703238	17.614517	23.073922	47.45664	38.468648	43.553822	8.67E-07	1.030621948	up
Glyma.20G131100.Wm82.a4.v1	301	188	298	489	508	587	31.014755	20.094702	31.438911	47.894844	53.780037	61.17775	0.001278106	1.028519488	up
Glyma.17G150100.Wm82.a4.v1	419	286	407	1038	582	637	7.26299	5.142114	7.226028	17.110254	10.364373	11.17571	0.002791286	1.020125247	up
Glyma.13G158200.Wm82.a4.v1	934	1159	969	2862	1630	1776	26.015966	33.491413	27.665699	75.730507	46.603722	50.029675	0.000623487	1.019136268	up
Glyma.11G228100.Wm82.a4.v1	651	880	773	2158	1010	1500	13.3908	18.789961	16.307823	42.195435	21.342361	31.238934	0.005866925	1.001423573	up
Glyma.01G031800.Wm82.a4.v1	1259	1339	1222	621	674	606	15.741987	16.69916	15.239201	7.488267	8.739676	7.451357	2.06E-06	-1.000045092	down
Glyma.10G066700.Wm82.a4.v1	6471	8548	6290	4684	2746	3298	169.373625	231.9191	168.733241	116.365097	73.80762	87.238373	0.000499311	-1.005386249	down
Glyma.01G045500.Wm82.a4.v1	269	296	381	170	127	169	5.987198	6.841599	8.694762	3.589378	2.886816	3.793259	0.003958719	-1.017278094	down
Glyma.07G189000.Wm82.a4.v1	4415	4859	3268	1806	2306	2027	97.56176	111.326134	73.997452	37.889805	52.288429	45.276012	0.000301095	-1.023876353	down
Glyma.15G007900.Wm82.a4.v1	665	541	680	317	304	299	22.050829	18.609871	23.095415	9.976877	10.343189	10.005804	5.99E-06	-1.024667815	down
Glyma.16G180800.Wm82.a4.v1	2306	1697	2195	1279	865	887	40.161057	30.6494	39.182556	21.156408	15.444166	15.605248	1.09E-05	-1.029451629	down
Glyma.08G337000.Wm82.a4.v1	190	221	176	100	91	95	4.155663	5.013043	3.945612	2.068475	2.026384	2.088541	0.009707522	-1.037018265	down
Glyma.08G003100.Wm82.a4.v1	953	991	1041	596	396	465	14.652444	15.793505	16.402241	8.688132	6.238674	7.230842	7.02E-06	-1.037564747	down
Glyma.02G046600.Wm82.a4.v1	956	467	802	434	295	344	7.31143	3.702984	6.288105	3.148723	2.31729	2.65835	0.004995913	-1.040981381	down
Glyma.07G006500.Wm82.a4.v1	655	773	666	335	329	347	9.665071	11.869523	9.949547	4.888571	5.156088	5.144179	1.79E-05	-1.047435632	down
Glyma.07G136600.Wm82.a4.v1	6840	6047	6518	3012	3031	3195	92.744386	84.83853	89.678727	38.769388	41.751386	43.939559	9.56E-12	-1.060533353	down
Glyma.17G153300.Wm82.a4.v1	1433	1079	1246	583	557	645	22.494495	17.566143	20.047659	8.687671	8.966608	10.23226	4.91E-07	-1.062044264	down
Glyma.10G004800.Wm82.a4.v1	2471	1974	2403	1222	917	1120	30.336599	25.128851	30.222784	14.237251	11.544736	13.903568	1.76E-08	-1.065515956	down
Glyma.12G066000.Wm82.a4.v1	2008	1822	2469	1309	772	930	74.731698	68.927708	91.205938	47.472462	28.70329	34.451411	3.25E-05	-1.066492608	down
Glyma.05G119600.Wm82.a4.v1	278	218	322	123	109	154	4.232881	3.440103	5.029403	1.76684	1.703265	2.372003	0.00468693	-1.06965104	down
Glyma.11G042000.Wm82.a4.v1	1117	1026	615	552	378	390	17.559425	16.735592	9.911474	8.24775	6.089414	6.202836	0.003554033	-1.071746349	down
Glyma.10G044800.Wm82.a4.v1	863	625	814	401	355	325	21.323425	16.003942	20.615522	9.403528	8.986159	8.106989	4.35E-06	-1.080531238	down
Glyma.06G213000.Wm82.a4.v1	1297	1499	1180	611	669	594	30.591944	36.672939	28.528257	13.689175	16.185112	14.171933	5.51E-06	-1.081286774	down
Glyma.08G123500.Wm82.a4.v1	1305	1241	1113	666	489	568	9.032395	8.911346	7.897697	4.376583	3.475473	3.973146	2.98E-07	-1.087653765	down
Glyma.09G238200.Wm82.a4.v1	7378	7627	6321	3360	3277	3362	235.665558	252.637512	206.942627	101.915421	107.437935	108.590462	3.10E-09	-1.088997173	down
NewGene_1837	1293	884	865	572	378	470	5.860913	4.120024	3.877739	2.394479	1.8944	2.124586	0.000130147	-1.097562556	down
Glyma.05G070600.Wm82.a4.v1	1074	846	1055	428	455	493	16.830487	13.743152	16.941042	6.364253	7.306377	7.821754	5.60E-07	-1.097716724	down
Glyma.05G144602.Wm82.a4.v1	937	760	749	372	390	372	54.614265	45.91745	44.727859	20.572422	23.328489	21.934076	1.39E-06	-1.098667411	down
Glyma.16G222200.Wm82.a4.v1	940	767	1193	393	459	477	42.230801	35.737152	54.934464	16.770681	21.14859	21.633602	4.92E-05	-1.106143788	down
Glyma.10G007980.Wm82.a4.v1	228	273	267	138	81	138	13.044307	16.187336	15.651139	7.475859	4.734833	7.936992	0.007055959	-1.109639826	down
Glyma.12G020900.Wm82.a4.v1	626	437	775	364	179	305	6.251466	4.518263	7.927652	3.445507	1.828214	3.07671	0.005819649	-1.112838706	down
Glyma.18G259500.Wm82.a4.v1	1820	1932	1950	1005	753	878	57.745022	63.562702	63.382301	30.265228	24.503452	28.160059	2.40E-09	-1.113452421	down
Glyma.08G060300.Wm82.a4.v1	9335	12999	10433	4707	5657	4710	207.736053	299.980408	237.961838	99.493454	129.228043	105.986862	6.57E-06	-1.115992063	down
Glyma.12G212600.Wm82.a4.v1	553	472	509	221	227	247	10.8376	9.592597	10.227897	4.106856	4.550573	4.89538	3.33E-06	-1.131310317	down
Glyma.04G052100.Wm82.a4.v1	1669	1125	1720	842	593	615	28.541708	19.945219	30.153318	13.672049	10.412945	10.62944	7.60E-06	-1.131908821	down
Glyma.11G038300.Wm82.a4.v1	493	452	783	316	202	265	18.341129	17.464598	29.874298	11.159591	7.695082	9.956584	0.001315442	-1.136566392	down
Glyma.11G239600.Wm82.a4.v1	302	357	273	163	132	130	6.651968	8.140475	6.164506	3.397184	2.971366	2.880923	0.000644559	-1.136890865	down
Glyma.04G022300.Wm82.a4.v1	4295	4520	3952	2552	1451	1825	52.317402	57.095016	49.337742	29.513954	18.137953	22.47403	3.63E-06	-1.141580893	down
Glyma.08G253000.Wm82.a4.v1	1035	985	1021	522	387	467	15.150085	14.958624	15.339767	7.24405	5.787537	6.883856	1.27E-08	-1.142592483	down
Glyma.09G149500.Wm82.a4.v1	171	210	181	94	76	84	7.947783	10.281357	8.587376	4.177039	3.723522	3.99113	0.003715544	-1.147524025	down
Glyma.11G242200.Wm82.a4.v1	9635	4700	9345	3194	3688	3584	294.563755	149.198636	294.002349	93.601424	115.955035	111.277769	0.000264165	-1.151066299	down
Glyma.20G174800.Wm82.a4.v1	303	463	438	255	141	149	4.303116	6.734565	6.335622	3.406349	2.035316	2.154091	0.005556342	-1.158415895	down
Glyma.03G001600.Wm82.a4.v1	510	297	535	223	182	189	17.639003	10.659412	18.983055	7.267587	6.376319	6.550507	0.000689319	-1.161455426	down
Glyma.19G118700.Wm82.a4.v1	274	214	270	108	118	109	26.720739	21.671919	27.023455	10.025845	11.799609	10.689466	0.000420409	-1.164011656	down
Glyma.13G175300.Wm82.a4.v1	2620	1105	1292	876	643	692	65.964523	28.839647	33.315762	20.941004	16.594639	17.618866	0.003506871	-1.171185596	down
Glyma.04G150400.Wm82.a4.v1	1158	1186	1050	656	356	501	24.70281	26.23543	22.958305	13.298144	7.784583	10.80722	2.39E-05	-1.174922109	down
Glyma.18G275600.Wm82.a4.v1	802	1072	758	536	283	357	11.779469	16.336327	11.416078	7.472521	4.263157	5.297149	0.000667165	-1.180286935	down
Glyma.19G053800.Wm82.a4.v1	437	560	653	307	204	219	10.115937	13.462114	15.512742	6.760497	4.844228	5.115905	0.000172595	-1.180580811	down
Glyma.18G209200.Wm82.a4.v1	287	318	277	126	116	139	7.99458	9.166721	7.891547	3.321885	3.298568	3.910984	0.000115224	-1.207796616	down
Glyma.13G151800.Wm82.a4.v1	2429	2934	2454	1571	827	969	63.52409	79.579041	65.793221	39.024082	22.184322	25.622305	1.90E-05	-1.230913224	down
Glyma.13G284400.Wm82.a4.v1	512	299	556	252	165	160	10.418551	6.30228	11.572889	4.867949	3.43755	3.250386	0.001094787	-1.236588762	down
Glyma.06G074300.Wm82.a4.v1	2957	3003	2502	1614	826	1151	89.677325	94.466938	77.800008	46.497467	25.705098	35.296345	6.77E-06	-1.249049239	down
Glyma.12G048400.Wm82.a4.v1	402	246	352	177	105	135	12.734338	8.083693	11.419601	5.309682	3.394379	4.299985	0.00062826	-1.257359381	down
Glyma.14G205600.Wm82.a4.v1	235	280	271	137	124	68	7.774849	9.625789	9.208916	4.3012	4.19664	2.277056	0.004031735	-1.258065926	down
Glyma.02G308800.Wm82.a4.v1	227	305	319	167	85	105	7.470717	10.391361	10.761143	5.196622	2.826536	3.495806	0.002833306	-1.265497063	down
Glyma.10G139400.Wm82.a4.v1	1009	631	979	428	266	389	34.542949	22.662126	34.557937	14.073474	9.387884	13.70479	2.14E-05	-1.266403758	down
NewGene_2421	194	205	289	107	107	69	2.21224	2.419456	3.330132	1.14845	1.211198	0.768586	0.002822707	-1.272828611	down
Glyma.03G116200.Wm82.a4.v1	114	158	150	71	43	59	1.977964	2.855238	2.67768	1.179051	0.756761	1.032355	0.009844875	-1.293698919	down
Glyma.04G104200.Wm82.a4.v1	394	683	896	331	163	308	7.441873	13.368205	17.351702	5.932867	3.14368	5.870659	0.005819649	-1.306163536	down
Glyma.12G206500.Wm82.a4.v1	579	400	523	194	188	218	18.126245	12.967102	16.750423	5.761209	6.038829	6.876292	1.02E-06	-1.30939286	down
Glyma.06G271600.Wm82.a4.v1	269	251	433	156	110	115	4.384977	4.240048	7.24459	2.408278	1.829857	1.888401	0.000572082	-1.316501371	down
Glyma.06G103900.Wm82.a4.v1	363	222	201	98	102	112	6.673683	4.225889	3.782111	1.71173	1.912984	2.072469	0.001653402	-1.319371431	down
Glyma.06G052600.Wm82.a4.v1	444	578	480	226	206	170	26.773038	36.293358	28.97929	13.19576	12.816681	10.126353	4.35E-06	-1.321321043	down
Glyma.17G029200.Wm82.a4.v1	516	565	880	290	257	222	13.123441	14.898223	22.942051	6.998629	6.706308	5.69609	1.64E-05	-1.34212403	down
Glyma.05G180600.Wm82.a4.v1	429	495	572	188	207	190	10.545287	12.617861	14.39887	4.376775	5.213122	4.714386	4.98E-07	-1.345105328	down
Glyma.11G094500.Wm82.a4.v1	1281	818	1356	533	382	417	13.019168	9.1127	14.112466	5.553995	4.173792	4.730067	1.91E-07	-1.365687741	down
Glyma.11G243200.Wm82.a4.v1	724	997	865	297	327	361	27.05978	38.664452	33.150669	10.551094	12.541653	13.646754	1.83E-07	-1.387978748	down
Glyma.20G007900.Wm82.a4.v1	385	570	746	316	147	192	5.451417	8.386207	10.857587	4.261776	2.127778	2.753141	0.001152739	-1.389257271	down
Glyma.07G161900.Wm82.a4.v1	284	549	634	265	139	160	4.022055	8.075763	9.228881	3.569938	2.016441	2.290453	0.003045663	-1.393640282	down
Glyma.04G027000.Wm82.a4.v1	483	800	860	303	233	276	17.041299	29.295687	31.153447	10.095095	8.410288	9.795813	1.66E-05	-1.402925073	down
Glyma.17G100800.Wm82.a4.v1	247	237	578	172	105	122	6.299666	6.576574	15.53583	4.179467	2.948448	3.119248	0.007034585	-1.404602119	down
Glyma.17G011600.Wm82.a4.v1	1122	1385	989	598	311	419	28.172155	36.044651	25.435041	14.252796	8.01642	10.624685	5.49E-06	-1.413049135	down
Glyma.20G006200.Wm82.a4.v1	271	294	302	164	71	91	8.479675	9.54023	9.675076	4.862061	2.256742	2.871066	0.00069249	-1.425716659	down
Glyma.08G192900.Wm82.a4.v1	672	323	646	243	167	184	5.542403	2.756509	5.458765	1.90019	1.408015	1.529154	7.70E-05	-1.453280512	down
Glyma.15G057500.Wm82.a4.v1	257	532	490	199	92	179	19.92231	42.80278	38.902206	14.634896	7.26414	13.982397	0.00304537	-1.46098462	down
Glyma.10G187700.Wm82.a4.v1	227	371	427	206	85	85	5.996736	10.169658	11.552258	5.173335	2.308025	2.257535	0.006461279	-1.468750982	down
Glyma.08G069200.Wm82.a4.v1	240	412	325	156	107	93	17.970425	32.078339	25.025661	11.100436	8.234299	7.047071	0.000323341	-1.470521515	down
Glyma.14G195000.Wm82.a4.v1	931	1750	1719	628	478	478	15.023187	29.268803	28.423416	9.621929	7.905291	7.792157	4.88E-06	-1.481591723	down
Glyma.04G168300.Wm82.a4.v1	346	344	405	137	105	148	6.885035	7.110043	8.263991	2.577934	2.133334	2.96405	1.86E-07	-1.484228825	down
Glyma.15G054500.Wm82.a4.v1	1869	2704	2509	1115	658	768	36.328228	54.522087	49.99934	20.576054	13.130287	15.09635	3.92E-08	-1.491315932	down
Glyma.14G192500.Wm82.a4.v1	357	625	723	258	135	214	6.190814	11.237138	12.861336	4.242086	2.391541	3.739723	0.000278675	-1.500082307	down
Glyma.15G057300.Wm82.a4.v1	374	662	655	293	119	193	22.330101	41.008125	40.129349	16.601273	7.268679	11.623513	0.000734014	-1.50328141	down
Glyma.09G127700.Wm82.a4.v1	7147	7928	7022	2396	2616	2737	141.602798	162.888565	142.582993	45.076595	53.190243	54.833557	1.65E-16	-1.504716688	down
Glyma.16G019400.Wm82.a4.v1	109	134	114	47	32	47	2.30427	2.92627	2.461572	0.941166	0.676864	0.989491	0.002435735	-1.506185473	down
Glyma.13G257500.Wm82.a4.v1	227	553	529	214	106	138	18.798851	47.593575	45.050526	16.852449	9.029112	11.592574	0.002701979	-1.535425578	down
Glyma.02G252200.Wm82.a4.v1	431	426	997	254	182	190	4.984594	5.108842	11.817889	2.786476	2.149728	2.216916	0.000285159	-1.55572994	down
Glyma.05G026100.Wm82.a4.v1	251	217	578	164	65	126	6.37227	5.726816	15.048748	3.943354	1.691404	3.212254	0.0085875	-1.556069377	down
Glyma.07G052000.Wm82.a4.v1	116	117	112	40	29	46	11.919194	12.435239	11.787481	3.855019	2.994386	4.72943	0.001230952	-1.582769637	down
Glyma.13G039200.Wm82.a4.v1	409	115	442	107	120	87	16.597317	4.846796	18.407114	4.13093	4.980246	3.546939	0.009449795	-1.588157165	down
Glyma.07G050600.Wm82.a4.v1	110	136	243	65	62	34	2.568693	3.30013	5.828079	1.424698	1.47533	0.791015	0.007406123	-1.593516866	down
Glyma.13G013700.Wm82.a4.v1	430	766	618	224	189	190	64.01767	118.358856	94.304344	31.637117	28.892859	28.539635	9.12E-07	-1.596155343	down
Glyma.15G049800.Wm82.a4.v1	118	127	77	41	23	43	2.649359	2.964449	1.785308	0.879689	0.514364	0.973525	0.009404084	-1.598199091	down
Glyma.02G215800.Wm82.a4.v1	141	69	136	30	35	47	0.498474	0.25242	0.489808	0.100718	0.12486	0.164964	0.008869145	-1.600771829	down
Glyma.16G216500.Wm82.a4.v1	1104	1667	1312	447	365	513	19.153204	29.995543	23.329058	7.360116	6.491054	9.00155	2.36E-09	-1.627744659	down
Glyma.19G176000.Wm82.a4.v1	92	161	187	58	40	42	1.167388	2.122257	2.442018	0.69255	0.518522	0.532797	0.001890322	-1.657183708	down
Glyma.09G164000.Wm82.a4.v1	121	149	157	64	24	45	13.486387	17.199604	17.940773	6.695755	2.707	5.041732	0.001778895	-1.696400909	down
Glyma.11G238400.Wm82.a4.v1	443	488	864	233	134	173	6.361296	7.264483	12.702847	3.167416	1.974098	2.504958	2.38E-06	-1.731584857	down
Glyma.11G175900.Wm82.a4.v1	227	507	472	222	61	85	4.071403	9.457026	8.685526	3.777779	1.115371	1.541968	0.00511863	-1.749987693	down
Glyma.07G086400.Wm82.a4.v1	113	74	179	37	47	22	5.61685	3.798258	9.133939	1.711904	2.395433	1.069935	0.007659157	-1.763177069	down
Glyma.07G096100.Wm82.a4.v1	108	175	129	51	20	50	1.760539	2.994759	2.192396	0.799084	0.296407	0.781006	0.003109225	-1.785003093	down
Glyma.U031308.Wm82.a4.v1	143	122	392	92	47	50	5.709019	5.036182	16.104944	3.478339	1.916571	2.011699	0.006879779	-1.791227769	down
Glyma.15G097900.Wm82.a4.v1	70	58	68	27	14	15	1.976508	1.667548	1.973772	0.702784	0.407177	0.429754	0.009812151	-1.811366245	down
Glyma.13G236100.Wm82.a4.v1	2065	1925	1956	570	462	614	71.008385	68.645485	68.94268	18.614191	16.289793	21.330231	4.96E-24	-1.848293535	down
Glyma.18G177000.Wm82.a4.v1	131	265	299	106	33	57	3.374355	7.122385	7.946493	2.59357	0.876706	1.478428	0.002422634	-1.851081589	down
Glyma.07G107000.Wm82.a4.v1	278	202	259	89	51	64	6.751047	4.956667	6.309013	1.994343	1.234964	1.515682	1.63E-07	-1.855668239	down
NewGene_1218	213	236	269	84	49	65	2.665367	3.03263	3.510824	0.99563	0.554138	1.073268	1.36E-07	-1.861826394	down
Glyma.19G153000.Wm82.a4.v1	150	95	98	30	38	24	6.129236	4.00027	4.089206	1.138971	1.587951	0.983713	0.000464566	-1.882811013	down
Glyma.01G172200.Wm82.a4.v1	318	140	138	80	28	53	2.127934	1.072634	1.032111	0.564421	0.189794	0.381845	0.002218523	-1.893279431	down
Glyma.16G105100.Wm82.a4.v1	62	70	85	21	12	25	0.823003	0.962133	1.158629	0.260807	0.159482	0.334658	0.005099371	-1.901874186	down
Glyma.17G113500.Wm82.a4.v1	118	225	210	49	55	42	2.760934	5.478481	5.048336	1.087554	1.3057	0.993502	5.04E-05	-1.920639242	down
Glyma.U031204.Wm82.a4.v1	196	355	798	138	112	89	6.341791	11.905083	26.458023	4.224795	3.705439	2.884611	0.000383848	-1.983656715	down
Glyma.15G228200.Wm82.a4.v1	386	613	424	155	108	99	44.641506	73.681488	50.373989	17.007698	12.827065	11.523878	5.61E-09	-1.989185949	down
Glyma.19G002300.Wm82.a4.v1	50	53	49	16	10	12	4.791809	5.167699	4.756414	1.390811	0.885355	1.160967	0.009494879	-2.00369638	down
Glyma.08G161700.Wm82.a4.v1	54	142	265	28	24	54	3.619924	9.863878	18.193478	1.726256	1.620069	3.625163	0.009290311	-2.107003888	down
NewGene_2161	643	143	529	126	78	92	8.210435	1.893145	6.923429	1.522853	1.011622	1.176688	0.000136154	-2.130928916	down
Glyma.05G138100.Wm82.a4.v1	441	60	386	82	59	54	9.481298	1.36947	8.470148	1.692568	1.342623	1.148235	0.003741122	-2.157933805	down
Glyma.11G241500.Wm82.a4.v1	183	168	217	34	56	35	4.135974	3.937927	5.028155	0.725777	1.30301	0.79132	2.04E-07	-2.16398275	down
Glyma.08G010000.Wm82.a4.v1	84	175	297	57	36	29	3.085469	6.670473	11.198742	1.928483	1.341105	1.060443	0.000472385	-2.192191005	down
Glyma.13G333100.Wm82.a4.v1	372	884	714	186	130	119	13.777791	33.993619	27.147271	6.510349	4.952385	4.451157	2.80E-08	-2.195556866	down
Glyma.01G221500.Wm82.a4.v1	152	228	151	71	13	35	2.192712	3.418177	2.240385	0.972068	0.190129	0.500051	0.00111626	-2.195784091	down
Glyma.10G193600.Wm82.a4.v1	85	57	107	19	15	18	4.24792	2.938842	5.531357	0.898726	0.7474	0.912943	0.00020526	-2.245430077	down
Glyma.19G158500.Wm82.a4.v1	47	85	72	23	5	15	2.031026	3.81277	3.178617	0.914758	0.186591	0.63197	0.008408857	-2.272600854	down
Glyma.13G224400.Wm82.a4.v1	151	183	297	39	39	39	2.121602	2.667876	4.283808	0.51467	0.55006	0.545106	1.45E-08	-2.418974396	down
NewGene_104	105	81	67	31	12	5	1.882574	1.493787	1.213505	0.514994	0.216375	0.090195	0.00380433	-2.420389815	down
Glyma.13G304900.Wm82.a4.v1	91	71	66	17	5	20	1.810425	1.459481	1.348112	0.32021	0.092835	0.403422	0.000984831	-2.444491855	down
Glyma.11G230300.Wm82.a4.v1	160	238	145	32	40	27	2.868943	4.422767	2.658809	0.531114	0.732533	0.485203	7.40E-08	-2.457130245	down
Glyma.13G024100.Wm82.a4.v1	3188	5296	5018	752	678	855	110.870346	190.996277	178.885101	24.816557	24.207541	30.063866	1.94E-24	-2.563253095	down
Glyma.01G200100.Wm82.a4.v1	209	193	226	43	18	42	3.283772	3.132942	3.636716	0.635216	0.287763	0.658837	5.71E-10	-2.610567679	down
Glyma.10G200800.Wm82.a4.v1	164	257	624	105	25	39	3.115916	5.06632	12.181045	1.897411	0.476103	0.732667	8.67E-05	-2.646832548	down
Glyma.18G019000.Wm82.a4.v1	190	223	323	68	20	27	2.717058	3.311501	4.743601	0.922837	0.292066	0.37843	1.75E-07	-2.696716448	down
Glyma.U031104.Wm82.a4.v1	1459	480	1342	185	128	137	47.225777	16.108706	44.534348	5.679701	4.247964	4.482553	1.82E-13	-2.847364749	down
Glyma.08G360700.Wm82.a4.v1	131	116	149	27	5	12	6.937306	6.355191	8.053475	1.316684	0.25345	0.625833	1.72E-07	-3.187174121	down
Glyma.16G174500.Wm82.a4.v1	110	197	143	19	20	9	1.821289	3.386544	2.424672	0.287663	0.325916	0.139418	1.86E-09	-3.235820229	down
Glyma.15G077600.Wm82.a4.v1	35	36	43	3	3	2	1.204895	1.2583	1.502186	0.096991	0.105299	0.060929	0.000178777	-3.826252846	down
NewGene_1604	203	346	255	0	2	4	3.64424	6.019269	4.249749	0	0.029243	0.05752	8.40E-21	-7.065674075	down
NewGene_2930	64	66	70	0	0	0	1.270289	1.358757	1.421795	0	0	0	2.03E-08	-8.495167114	down
Glyma.18G254100.Wm82.a4.v1	206	49	298	0	0	0	3.860966	0.948331	5.732662	0	0	0	3.26E-11	-9.93428897	down
